# Supplementary material for: Preclinical Evidence of Curcuma longa Linn. as a Functional Food in the Management of Metabolic Syndrome: A Systematic Review and Meta-Analysis of Rodent Studies
Source: Biomedicines. 2025 Aug 5;13(8):1911. doi: 10.3390/biomedicines13081911 (PMC12384037; doi:10.3390/biomedicines13081911)
Supplement: Supplementary file 1 [file biomedicines-13-01911-s001.zip]

Archive with 1 entries (1 files):
- biomedicines-3785894-supplementary.pdf
